# Supplementary material for: Disruption of outer blood-retinal barrier by Toxoplasma gondii-infected monocytes is mediated by paracrinely activated FAK signaling
Source: PLoS One. 2017 Apr 13;12(4):e0175159. doi: 10.1371/journal.pone.0175159 (PMC5390985; doi:10.1371/journal.pone.0175159)
Supplement: S1 File — (XLSX) [file pone.0175159.s004.xlsx]

## Sheet: Figure 2
	hr	uninfected
	0	98.945	2.119	100
	3	96.538	1.417	100.833	98.945	2.119
	6	96.504	3.822	99.167	96.538	1.417
	12	93.851	3.933	95.833	96.504	3.822
	24	101.717	89.837	90	93.851	3.933
		infected			Average	SEM
	0	98.283	97.967	102.083	99.445	1.322
	3	77.682	82.114	85.833	81.877	2.356
	6	74.249	76.423	61.25	70.641	4.737
	12	72.103	80.488	67.5	73.364	3.802
	24	63.948	74.797	73.333	70.693	3.399

## Sheet: Figure 3
	hr	SN_Uninfected					Average	SEM
	0	100	100	100	100	100
	3	102.574	92	99.237	101.674	93.929	97.882	2.103
	6	100	93.2	100.763	95.397	97.857	97.444	1.413
	12	100.368	92.4	98.473	91.632	91.786	94.932	1.861
	24	94.118	92.8	101.908	90.377	91.071	94.055	2.07
	hr	SN_Inactivated T.gondii
	0	94.853	101.6	103.053	101.255	109.643	102.081	2.359
	3	102.206	96	104.962	96.234	95.714	99.023	1.914
	6	95.221	90	103.053	100	97.143	97.083	2.211
	12	88.603	84.4	87.023	99.582	88.571	89.636	2.602
	24	88.603	85.6	90.458	89.958	87.5	88.424	0.876
	hr	SN_Live T.gondii
	0	98.529	102.8	100.763	96.234	102.143	100.094	1.211
	3	72.059	74.4	90.076	79.916	91.786	81.647	4.008
	6	68.015	71.2	75.191	72.385	85.357	74.43	2.964
	12	54.044	78	69.466	68.201	81.429	70.228	4.756
	24	50.735	76	60.305	66.527	76.071	65.928	4.833
	hr	SN_Live T.gondii (Boiled)
	0	97.794	106	96.183	105.858	99.286	101.024	2.062
	3	104.412	110.8	80.534	112.134	92.5	100.076	5.994
	6	95.956	106	77.099	102.929	91.786	94.754	5.076
	12	91.176	109.2	69.847	106.276	90	93.3	7.024
	24	88.971	108.8	68.702	104.184	91.071	92.346	7.01

## Sheet: Figure 5
	hr	SN_Mono					Average	SEM
	0h	100	100	100	100	100
	6h	94.604	108.468	94.902	94.014	101.873	98.772	2.816
	hr	SN_Mono+FAKI
	0h	100	93.952	98.039	93.31	107.491	98.558	2.558
	6h	98.921	93.952	103.922	100.704	104.869	100.473	1.952
	hr	SN_L
	0h	98.561	100	99.216	102.817	101.124	100.343	0.751
	6h	66.906	89.516	72.941	71.127	73.034	74.705	3.866
	hr	SN_L+FAKI
	0h	99.281	99.194	105.882	96.479	104.869	101.141	1.808
	6h	80.576	100	85.49	82.042	85.768	86.775	3.453

## Sheet: Figure 6
	hr	SN_Mono					average	SEM
	0h	100	100	100	100	100
	6h	89.606	93.939	101.181	94.014	101.873	96.123	2.349
	hr	SN_L
	0h	90.968	101.894	109.055	102.817	101.124	101.171	2.911
	6h	69.176	82.955	83.858	71.127	73.034	76.03	3.076
	hr	SN_L + Ctrl Ab
	0h	95.699	101.515	107.874	97.887	98.876	100.37	2.096
	6h	63.441	69.697	102.362	79.93	80.899	79.266	6.628
	hr	SN_L+CXCL8 Ab
	0h	92.115	100	103.543	99.648	105.243	100.11	2.262
	6h	70.968	65.152	91.732	86.972	88.015	80.568	5.249

## Sheet: Figure S1
		Concentration (μM)	0	0.1	0.2	0.5	1	2	5	10
			100	98.2885	101.182	94.401	100.937	99.837	84.1483	82.0701
			100	101.454	107.154	105.7	107.94	104.127	91.5881	83.5299
			100	97.2039	91.1518	106.675	107.204	105.861	94.9939	85.9992
			100	102.821	106.167	107.416	92.4144	99.3551	92.1403	80.5724
		Average		99.9421	101.414	103.548	102.124	102.295	90.7176	83.0429
		SEM		1.3169	3.6618	3.0692	3.5977	1.601	2.3134	1.1557

## Sheet: Figure S2
		Control			average	SEM
		120.483	107.855	71.6615	100	14.6307
		SN_Uninfected
		125.042	94.1833	111.025	110.084	8.9206
		SN_Uninfected +FAKI
		110.156	133.261	116.473	119.963	6.8945
		SN_Infected
		247.737	265.179	242.791	251.902	6.7902
		SN_Infected + FAK inhibitor
		190.039	232.044	212.791	211.625	12.1397
		SN_Infected (Boiled)
		93.0401	149.839	126.252	123.044	16.4746
